# Supplementary material for: Modelling BK Polyomavirus dissemination and cytopathology using polarized human renal tubule epithelial cells
Source: PLoS Pathog. 2023 Aug 28;19(8):e1011622. doi: 10.1371/journal.ppat.1011622 (PMC10491296; doi:10.1371/journal.ppat.1011622)
Supplement: S1 Data — (XLSX) [file ppat.1011622.s001.xlsx]

## Sheet: Fig 1D
Days post seeding	2	5	7	8	10	12	14
	2.85	7.4	20.1667	35.8	28.8	30.6333	16.7
	3.325	3.75	14.2625	29.075	26.1	26.55	25.55
	4.2	16.55	22.125	21.075		25.8	31.05
							27
Mean	3.45833	9.23333	18.8514	28.65	27.45	27.6611	25.075

## Sheet: Fig 1E
	Polarized RPTECs	Non-plarized RPTECs
Replicate 1	1	0.21
Replicate 2	1	0.41
Replicate 3	1	0.43
Mean	1	0.35

## Sheet: Fig 1F
	DMSO	Psc-833
Replicate 1	1	1.74
Replicate 2	1	1.68
Replicate 3	1	1.68
Mean	1	1.7

## Sheet: Fig 3A
	Apical infection	Basolateral infection
Replicate 1	0.514392	0.360015
Replicate 2	1.41094	0.112281
Replicate 3	1.6873	0.255218
Replicate 4	0.962287	0.169902
Replicate 5	0.425079	0.149396
Mean	1	0.209363

## Sheet: Fig 3B
	Apical adsorption	Basolateral adsorption
Replicate 1	16.32	-5.1
Replicate 2	11.94	0.82
Replicate 3	15.45	1.81
Mean fluorescence	14.57	-0.823333

## Sheet: Fig 3D
	Apical infection	Basolateral infection
Replicate 1	0.51	0.843687
Replicate 2	0.67	1.16437
Replicate 3	2.61	2.97939
Replicate 4	0.21	0.423575
Mean	1	1.35276

## Sheet: Fig 3E
	Control	Neuraminidase
Replicate 1	1	0.152711
Replicate 2	1	0.128713
Replicate 3	1	0.0900538
Mean	1	0.123826

## Sheet: Fig 4A
	Apical						Basolateral
	Replicate 1	Replicate 2	Replicate 3	Replicate 4	Mean		Replicate 1	Replicate 2	Replicate 3	Replicate 4	Mean
Input	94600000	96300000	457000000	242000000	222475000		946000		641000	481000	689333
24	89700000	95000000	580000000	564000000	332175000		237000	725000	1310000	1220000	873000
48	1500000000	103000000	2370000000	323000000	1074000000		1630000	1850000	2200000	1270000	1737500
58	4140000000	853000000	2550000000		2.51433e+09		32700000	18300000	4370000		1.84567e+07
72	22400000000	5690000000	17000000000	9100000000	13547500000		283000000	209000000	90800000	155000000	184450000
96			112000000000	133000000000	122500000000				2750000000	5840000000	4295000000
120		66000000000	493000000000	317000000000	292000000000			89500000000	13900000000	17700000000	4.03667e+10

## Sheet: Fig 4B
	Apical									Basolateral
	Replicate 1	Replicate 2	Replicate 3	Replicate 4	Replicate 5	Replicate 6	Mean			Replicate 1	Replicate 2	Replicate 3	Replicate 4	Replicate 5	Replicate 6	Mean
24	0	0	0	0	0	0	0			0	0	0	0	0	0	0
48	1240	-137	5070	-458	366	183	1044			0	0	0	0	0	0	0
58	2500		6900	855	7200	2410	3973			0		0	0	0	0	0
72	217000	61100	346000	21300		38300	136740			0	0	0	0	0	0	0
120	3670000	2810000	4760000	3280000	5100000	2350000	3.66167e+06			10096.6	19792.4	33121	7372.09	19124.7	4273.67	15630.1

## Sheet: Fig 5B
								MOI 0.3								MOI 1.0
							Hours post-infection	Replicate 1	Replicate 2	Replicate 3	Replicate 4	Replicate 5	Mean		Hours post-infection	Replicate 1	Replicate 2	Replicate 3	Mean
							24	0.946	1.01	0.96	0.84	1.24	0.9992		24	0.709	0.951	0.422	0.694
							48	0.963	1.02	0.93	0.91	1.2	1.0046		48	0.757	1.023	0.733	0.837667
							58	0.984	0.99	0.95		1.57	1.1235		58	1.303	0.758	0.419	0.826667
							72	1.017	0.97	0.98	0.96	1.54	1.0934		72	1.447	1.464	0.567	1.15933
							120		2.55	2.12	6.2	5.32	4.0475		120	23.603	21.956	11.272	18.9437

[truncated: 13 more sheets: Fig 5C, Fig 6B, Fig 6C, Fig 8C, Fig 8D, Fig 8E, Fig S1D, Fig S1E, Fig S3A, Fig S3B, Fig S3C, Fig S3D, Fig S3E]
